# Supplementary material for: Design, Synthesis, and Antifungal Activity of 4-Amino Coumarin Based Derivatives
Source: Molecules. 2022 Apr 24;27(9):2738. doi: 10.3390/molecules27092738 (PMC9104767; doi:10.3390/molecules27092738)
Supplement: Supplementary file 1 [file molecules-27-02738-s001.zip]

Archive with 1 entries (1 files):
- molecules-1611962-supplementary.pdf
